# Supplementary material for: Evaluation and Assessment of the ABATE Framework to Enhance Implicit Bias Training for Virtual Interviews in Medical Schools
Source: MedEdPORTAL. 2024 Jun 28;20:11416. doi: 10.15766/mep_2374-8265.11416 (PMC11219124; doi:10.15766/mep_2374-8265.11416)
Supplement: Supplementary file 1 — ABATE Framework.docxLevels of Implementation.docxPreworkshop Evaluation Questionnaire.docxPostworkshop Evaluation Questionnaire.docxABATE Slide Deck.pptxABATE Speaker Notes.docx [file mep_2374-8265.11416-s001.zip]

Archive with 7 entries (7 files):
- C. Preworkshop Evaluation Questionnaire.docx
- D. Postworkshop Evaluation Questionnaire.docx
- E. ABATE Slide Deck.pptx
- F. ABATE Speaker Notes.docx
- A. ABATE Framework.docx
- B. Levels of Implementation.docx
- _Educational Summary Report_11416.pdf
